# Supplementary material for: Western-style diet impedes colonization and clearance of Citrobacter rodentium
Source: PLoS Pathog. 2021 Apr 5;17(4):e1009497. doi: 10.1371/journal.ppat.1009497 (PMC8049485; doi:10.1371/journal.ppat.1009497)
Supplement: S1 Data — (XLSX) [file ppat.1009497.s010.xlsx]

## Sheet: Figure 1A
	GBC	WSD
	6.50778e+06	1.43539e+06
	6.09442e+06	871885
	5.23514e+06	1.34503e+06

## Sheet: Figure 1C
	GBC	WSD
	9.18732	9.81931
	8.46198	10.2475
	9.84479	10.6113

## Sheet: Figure 1D
	Days	GBC					WSD
	1	200000000	370000	340000	480000	10000	1000000	150000	480000	760000	1200000
	5	2700000000	3000000000	1000000000	10000000	1000000000	140000000	160000000	700000000	150000000	1000000000
	9	370000000	500000000	800000000	4100000000	1100000000	3100000000	4100000000	700000000	4800000000	100000000
	14	9000000	30000000	3000000	39000000	51000000	294000000	0	200000000	228000000	300000000
	21	0	0	0	0	0	0	0	0	90000	60000
	35	0	0	0	0	0	0	0	0	420000	180000
	55	0	0	0	0	0	0	0	0	140000	230000

## Sheet: Figure 1E
		GBC		WSD
	1	100		100
	5	100		100
	9	100		100
	14	100		80
	21	0		40
	35	0		40
	55	0		40

## Sheet: Figure 1F 
	GBC	WSD			Days	0		3		11		23		25
	0	20000				GBC	WSD	GBC	WSD	GBC	WSD	GBC	WSD	GBC	WSD
	0	330000				0	0	0	10000	0	100000	0	0	0	0
	0	2500000				0	0	0	80000	0	40000	0	120000	0	60000
	0	140000				0	0	0	0	0	0	0	90000	0	80000
		1000000				0	0	0	60000	0	50000	0	80000	0	60000
		0
		0
		0
		0

## Sheet: Figure 1G
	Day post infection	GBC		GBC:fat		CDD		WSD		WSD:Inul
Initial infection	21	0		20		50		50		40
	28	0		0		20		40		40
Second infection	5	0		30		60		90		80
	15	0		40		60		90		50
	21	0		20		40		90		60
	28	0		0		20		90		60

## Sheet: Figure 1I
					01:50:00						01:10:00
		MM			MM:Corn oil			MM: Oliver oil			MM:Corn oil			MM: Oliver oil
	0	1100000	1100000		1100000	1100000	1100000	1100000	1100000	1100000	1100000	1100000	1100000	1100000	1100000	1100000
	5	1300000	1200000		3000000	4000000	3000000	2000000	3000000	2000000	4000000	10000000	8000000	5000000	6000000	6000000
	24	15000000	12000000		42000000	45000000	25000000	50000000	58000000	52000000	90000000	90000000	80000000	100000000	120000000	100000000

## Sheet: Figure 2A
	GBC											WSD										GBC-without citro						WSD-witout citro
	0	11.5576	28.5776	13.6725	30.4911	0						0	11.6583	0.127	0.983035	5.31356						7.43962	6.75073	5.18247	6.59021	6.485		4.68097	3.87303	1.60282	5.12948	2.6258
	10	924.745	108.642	801.074	410.017	62.114						0	550.205	215.848	56.9274	476.233
	21	8.58664	35.2244	0.781615	173.046	321.392	275.871	755.553	1323.31	8.48593		1396.97	41.116	21.0747	9.29161	19.2619	3.50079	0.93268	40.8642	317.061	0.348562
	42	94.3412	103.304	140.517	200.389	289.618	69.0126	548.392	13.2193	248.125		22.8371	32.8578	389.573	123.9	12.4136	0	39.8067	10.4498	18.4562	0.821899	6.10561	6.70695	9.39265	9.52858	9.8066		10.8004	5.1218	8.10855	8.37965	1.85473

## Sheet: Figure 2B
	Day 0		Day 10		Day 42
	GBC	WSD	GBC	WSD	GBC	WSD-N	WSD-C
	1	1	1.90045	1.36726	1.00453	0.929204	1.00885
			1.66969	1.68584	1.05882	0.955753	1.07522
			1.71041	1.75221	0.936652	0.91593	1.20796
			2.17195	1.59292	0.855204	1.5	1.06195
			1.66969	1.52655	0.787331	0.849558	0.876107

## Sheet: Figure 2C
	Day 0		Day 10		Day 42
	GBC	WSD	GBC	WSD	GBC	WSD-N	WSD-C
	1	1	0.883643	1.03054	1.11274	1.03054	1.01909
			0.861824	0.927484	1.09092	1.03054	1.05344
			0.905461	0.984737	1.16728	1.01909	0.938935
			0.883643	0.984737	1.0691	1.01909	0.927484
			0.938189	1.00764	1.20001	1.12214	0.996187

[truncated: 36 more sheets: Figure 2D, Figure 3A, Figure 3C, Figure 3D, Figure 3E, Figure 3F, Figure 4A, Figure 4B, Figure 4C, Figure 4D, Figure 4E, Figure 4F, Figure 4G, Figure 4H, Figure 4I, Figure 4J, Figure 4k, Figure 5B, Figure 5C, Figure 5D …]
